# Supplementary material for: Fetal Exposure to Air Pollution in Late Pregnancy Significantly Increases ADHD-Risk Behavior in Early Childhood
Source: Int J Environ Res Public Health. 2022 Aug 23;19(17):10482. doi: 10.3390/ijerph191710482 (PMC9518584; doi:10.3390/ijerph191710482)
Supplement: Supplementary file 1 [file ijerph-19-10482-s001.zip]

Archive with 1 entries (1 files):
- ijerph-1806270-supplementary.pdf
